# Supplementary material for: Recent clinical practice guidelines for the management of low back pain: a global comparison
Source: BMC Musculoskelet Disord. 2024 May 1;25:344. doi: 10.1186/s12891-024-07468-0 (PMC11061926; doi:10.1186/s12891-024-07468-0)
Supplement: Supplementary file 1 — Supplementary Material 1 [file 12891_2024_7468_MOESM1_ESM.xlsx]

## Sheet: Sheet1
Recommendations of management and/or treatment for all included clinical pratice guidelines
	Denmark (2019)	United States-ICSI (2018)	Peru (2018)	United States-AOPT (2021)	United States-VA&DoD (2022)	United States-NASS (2020)	United States-ACOEM (2020)	United States-ACP (2017)	Austria (2018)	Canada-TOP (2017)	Germany (2017)	Philippines (2017)	Qatar (2020)	Belgium (2017)	United Kingdom (2020)	France (2019)	Netherlands-NHG (2017)	Netherlands-KNGF (2021)	Russia (2019)	Canada-PEER (2022)	Japan (2021)	Scotland (2019)	Agreement	Disagreement	No evidence	Not mentioned
Bed rest
Acute LBP	×		×				×		×	×	×	×												7/22		15/22
Subacute LBP			×				×		×	×	×	×												6/22		16/22
Chronic LBP							×		×	×	×	×												5/22		17/22
Unspecified duration of LBP														×				×						2/22		20/22
Staying active
Acute LBP	√	√	√	√		√	√			√		√	√										9/22			13/22
Subacute LBP		√	√			√	√			√		√	√										7/22			15/22
Chronic LBP				√		√	√			√		√	√							√	√	√	9/22			13/22
Unspecified duration of LBP														√	√	√	√	√					5/22			17/22
Returning to Work
Acute LBP		√								√			√										3/22			19/22
Subacute LBP		√								√			√										3/22			19/22
Chronic LBP													√										1/22			21/22
Unspecified duration of LBP														√	√	√							3/22			19/22
Back school
Acute LBP			×		—					—		√											1/22	1/22	2/22	18/22
Subacute LBP			×		—					—		√											1/22	1/22	2/22	18/22
Chronic LBP					—	√			√		√	√							√				5/22		1/22	16/22
Unspecified duration of LBP														√									1/22			21/22
Fear avoidance belief training
Acute LBP						√	√			√													3/22			19/22
Subacute LBP						√	√			√													3/22			19/22
Chronic LBP						√	√			√													3/22			19/22
Unspecified duration of LBP																										22/22
Postural therapy
Acute LBP							√					√											2/22			20/22
Subacute LBP							√					√											2/22			20/22
Chronic LBP							√					√											2/22			20/22
Unspecified duration of LBP														—											1/22	21/22
Reassurance
Acute LBP	√	√								√													3/22			19/22
Subacute LBP		√								√													2/22			20/22
Chronic LBP																										22/22
Unspecified duration of LBP														√									1/22			21/22
Self-management
Acute LBP	√	√		√	—					√			√										5/22		1/22	16/22
Subacute LBP		√			—					√			√										3/22		1/22	18/22
Chronic LBP					—					√			√									√	3/22		1/22	18/22
Unspecified duration of LBP														√	√	√	√	√					5/22			17/22
CBT
Acute LBP	√					—		—					√										2/22		2/22	18/22
Subacute LBP		—				—		—	√		√		√										3/22		3/22	16/22
Chronic LBP					√	—		√	√	√	√		√						√	√	√	√	10/22		1/22	11/22
Unspecified duration of LBP														√	√	√	—	√					4/22		1/22	17/22
Mindfulness-based stress reduction( therapy)
Acute LBP								—					√										1/22		1/22	20/22
Subacute LBP								—					√										1/22		1/22	20/22
Chronic LBP					—			√		—			√						√	√	√	√	6/22		2/22	14/22
Unspecified duration of LBP																—									1/22	21/22
Progressive (muscle) relaxation
Acute LBP									√		√		√										3/22			19/22
Subacute LBP									√		√		√										3/22			19/22
Chronic LBP								√	√	√	√		√						√		×	√	7/22	1/22		14/22
Unspecified duration of LBP																—		√					1/22		1/22	20/22
Therapeutic exercise
Acute LBP	√	√		√	√	—	√	×	√		√	√	√										9/22	1/22	1/22	11/22
Subacute LBP		√			√	—	√	×	√	√	√	√	×										7/22	2/22	1/22	12/22
Chronic LBP				√	√	—	√	√	√	√	√	√	√						√	√	√	√	13/22		1/22	8/22
Unspecified duration of LBP														√	√	√	—	√					4/22		1/22	17/22
Laser therapy
Acute LBP					—	×	×	√		—	×	√	—										2/22	3/22	3/22	14/22
Subacute LBP					—	×	×	√		—	×	√	—										2/22	3/22	3/22	14/22
Chronic LBP					—	×	×	√	√	—	×	√	—								×	√	4/22	4/22	3/22	11/22
Unspecified duration of LBP														—											1/22	21/22
Ultrasound
Acute LBP					—		—	—		×	×	×	—											3/22	4/22	15/22
Subacute LBP					—		—	—		×	×	×	—											3/22	4/22	15/22
Chronic LBP					—	—	—	×	√	—	×	√	—								×		2/22	3/22	5/22	12/22
Unspecified duration of LBP														×	×	×								3/22		19/22
TENS
Acute LBP					—	—	×	—	√	×	×	×	—										1/22	4/22	4/22	13/22
Subacute LBP					—	—	×	—		×		√	—										1/22	2/22	4/22	15/22
Chronic LBP					—	—	√	×	√	—	×	×	—								×	√	3/22	4/22	4/22	11/22
Unspecified duration of LBP														×	×			×						3/22		19/22
Interferential current therapy
Acute LBP								—		—	×	√	—										1/22	1/22	3/22	17/22
Subacute LBP								—		—	×	√	—										1/22	1/22	3/22	17/22
Chronic LBP								—	√	—	×	√	—								×		2/22	2/22	3/22	15/22
Unspecified duration of LBP														×	×			×						3/22		19/22
Shortwave diathermy
Acute LBP								—	√	—	×	√	—										2/22	1/22	3/22	16/22
Subacute LBP								—	√	—	×	×	—										1/22	2/22	3/22	16/22
Chronic LBP								—	√	×	×	×	—										1/22	3/22	2/22	16/22
Unspecified duration of LBP																										22/22
Shockwave diathermy
Acute LBP										—		√											1/22		1/22	20/22
Subacute LBP										—		√											1/22		1/22	20/22
Chronic LBP										—		√											1/22		1/22	20/22
Unspecified duration of LBP																										22/22
Electrical muscle stimulation
Acute LBP								√															1/22			21/22
Subacute LBP								√															1/22			21/22
Chronic LBP								—	√												×		1/22	1/22	1/22	19/22
Unspecified duration of LBP																										22/22
Heat therapy
Acute LBP		√				√	×	√	√	√	√	√											7/22	1/22		14/22
Subacute LBP		√					×	√			√	√											4/22	1/22		17/22
Chronic LBP							×	—			√	×									×		1/22	3/22	1/22	17/22
Unspecified duration of LBP																										22/22
Cold therapy
Acute LBP		√					×	—	×		×	√											2/22	3/22	1/22	16/22
Subacute LBP		√					×	—	×		×	√											2/22	3/22	1/22	16/22
Chronic LBP							×	—	×		×	×									×			5/22	1/22	16/22
Unspecified duration of LBP																										22/22
Lumbar supports
Acute LBP			×		—		×	×				√	×										1/22	4/22	1/22	16/22
Subacute LBP			×		—	—	×	×				√	×										1/22	4/22	2/22	15/22
Chronic LBP					—		×	×		—		×	×						×		×			6/22	2/22	14/22
Unspecified duration of LBP														×	×	×								3/22		19/22
Traction
Acute LBP		×			—	×	×	—	×	×	×	×	×											8/22	2/22	12/22
Subacute LBP					—		×	—	×	×	×	×	×											6/22	2/22	14/22
Chronic LBP				×	—	×	×	—	×	×	×	×	×						×			—		9/22	3/22	10/22
Unspecified duration of LBP														×	×	×								3/22		19/22
Taping
Acute LBP							×	—	×			×	—											3/22	2/22	17/22
Subacute LBP							×	—	×			×	—											3/22	2/22	17/22
Chronic LBP							×	×	×			×	—											4/22	1/22	17/22
Unspecified duration of LBP																										22/22
Acupuncture
Acute LBP	√	√			—	—	×	√	√	—	√	√	×										6/22	2/22	3/22	11/22
Subacute LBP		√				—	×	√		—		√	×										3/22	2/22	2/22	15/22
Chronic LBP				√	√	—	√	√	√	√	√	√	×						√	—	√	√	11/22	1/22	2/22	8/22
Unspecified duration of LBP														—	×	×								2/22	1/22	19/22
Spinal manipulation
Acute LBP		√			—	√	√	√	√	—	√	√	√										8/22		2/18	12/22
Subacute LBP		√					√	√	√	—	√	√	√										7/22		1/22	14/22
Chronic LBP					√	√	√	√	√	—	√	√	√						√	√	×	√	11/22	1/22	1/22	9/22
Unspecified duration of LBP														√	√	√	×	√					4/22	1/22		17/22
Spinal mobilisation
Acute LBP	√			√	—				√	—	√	√	√										6/22		2/22	14/22
Subacute LBP									√	—	√	√	√										4/22		1/22	17/22
Chronic LBP				√	√				√	—	√	√	√									√	7/22		1/22	14/22
Unspecified duration of LBP														√	√	√		√					4/22			18/22
Massage
Acute LBP		×		√		—	√	√	√	—	√	√	√										7/22	1/22	2/22	12/22
Subacute LBP		×					√	√	√	—	√	√	√										6/22	1/22	1/22	14/22
Chronic LBP				√		—	√	—	√	√	√	√	√						√		×	√	9/22	1/22	2/22	10/22
Unspecified duration of LBP														√	√			√					3/22			19/22
NSAIDs
Acute LBP	√	√	√		√	√	√	√	√	√	√	√	√										12/22			10/22
Subacute LBP		√	√		√	√	√	√	√	√	√	√	√										11/22			11/22
Chronic LBP					√	√	√	√	√	√	√	√	√						√	√	√	√	13/22			9/22
Unspecified duration of LBP														√	√	√	√						4/22			18/22
Paracetamol
Acute LBP	√	√	×		×			×	×	√	×	√	√										5/22	5/22		12/22
Subacute LBP		√	×		×			×	×	√	×	√	√										4/22	5/22		13/22
Chronic LBP					×			—	×		×	√	√								√	√	4/22	3/22	1/22	14/22
Unspecified duration of LBP														√	×	√	—						2/22	1/22	1/22	18/22
Opioids
Acute LBP	√	×	√				√	—	√	√	√	√	√										8/22	1/22	1/22	12/22
Subacute LBP		×	√					—		√		√	√										4/22	1/22	1/22	16/22
Chronic LBP					×	√		√	√	—	√	√	×						×	×	×	√	6/22	4/22	1/22	11/22
Unspecified duration of LBP														√	√	√							3/22	1/22		18/22
Muscle relaxants
Acute LBP		√	√		—		×	√	√		×	√	√										6/22	2/22	1/22	13/22
Subacute LBP		√	√					√				√	√										5/22			17/22
Chronic LBP					×		×	×	√	√	×	√	√						√		×		5/22	5/22		12/22
Unspecified duration of LBP														×		×								2/22		20/22
Antidepressants
Acute LBP					—	×	√	—	×	—	×	√											2/22	3/22	3/22	14/22
Subacute LBP					—	×	√	—		—		√											2/22	1/22	3/22	16/22
Chronic LBP					—	×	√	×	√	√	√	√							√		×	×	6/22	4/22	1/22	11/22
Unspecified duration of LBP														×	×	√	—						1/22	2/22	1/22	18/22
Anticonvulsants/Antiepileptic drugs
Acute LBP					—	×			×	—	×	√											1/22	3/22	2/22	16/22
Subacute LBP					—	×			×	—	×	√											1/22	3/22	2/22	16/22
Chronic LBP					—	×			×		×	√							×		√	√	3/18	4/22	1/22	14/22
Unspecified duration of LBP														×	×		—							2/22	1/22	19/22
(Systemic) Corticosteroids
Acute LBP		—			×	×		×		×		×	×											6/22	1/22	15/22
Subacute LBP		—			×	×				×		×	×											5/22	1/22	16/22
Chronic LBP					×	×		—				×	×											4/22	1/22	17/22
Unspecified duration of LBP															×									1/22		21/22
Herbal Medicine
Acute LBP					×		×			—		√											1/22	2/22	1/22	18/22
Subacute LBP							×			—		√											1/22	1/22	1/22	19/22
Chronic LBP					×		×			√		√									√	×	3/22	3/22		16/22
Unspecified duration of LBP																										22/22
Multidisciplinary Treatment
Acute LBP				√				—		—													1/22		2/22	19/22
Subacute LBP								—		√													1/22		1/22	20/22
Chronic LBP				√	√			√	√	√			√						√		√	√	9/22			13/22
Unspecified duration of LBP														√		√	√						3/22			19/22
