# Supplementary material for: Recent clinical practice guidelines for the management of low back pain: a global comparison
Source: BMC Musculoskelet Disord. 2024 May 1;25:344. doi: 10.1186/s12891-024-07468-0 (PMC11061926; doi:10.1186/s12891-024-07468-0)
Supplement: Supplementary file 2 — Supplementary Material 2 [file 12891_2024_7468_MOESM2_ESM.xlsx]

## Sheet: Sheet1
Characteristics of all included clinical pratice guidelines
Country	Denmark	United States	Peru	United States	United States	United States	United States	United States	Austria	Canada	Germany	Philippines	Qatar	Belgium	United Kingdom	France	Netherlands	Netherlands	Russia	Canada	Japan	Scotland
Publication year	2019	2018	2018	2021	2022	2020	2020	2017	2018	2017	2017	2017	2020	2017	2020	2021	2017	2021	2019	2022	2021	2019
Developer	Danish Health Authority	Institute for Clinical Systems Improvement	Peruvian Social Security	Academy of Orthopaedic Physical Therapy	Department of Veterans Affairs/Department of Defense	North American Spine Society	American College of Occupational and Environmental Medicine	American College of Physicians	Federal Ministry Republic of Austria/Austrian Medical Association	Toward Optimized Practice Low Back Pain Working Group	National Care Guideline development group	Philippine Academy of Rehabilitation Medicine	Ministry of Public Health Qatar	Belgian Health Care Knowledge Centre	National Institute for Health and Care Excellence	French National Authority for Health	Dutch General Practitioners Association	Royal Dutch Society for Physiotherapy	Russian Society for the Study of Pain	Patients Experience Evidence Research	The Committee for Clinical Practice Guideline for Chronic Pain	Scottish Intercollegiate Guidelines Network
Duration of Low Back Pain
Acute LBP	√	√	√	√	√	√	√	√	√	√	√	√	√
Subacute LBP		√	√		√	√	√	√	√	√	√	√	√
Chronic LBP				√	√	√	√	√	√	√	√	√	√						√	√	√	√
Any duration of LBP														√	√	√	√	√
Classification of LBP in guideline
LBP	√	√	√	√	√	√	√	√					√		√	√	√	√		√	√
Non-specific LBP									√	√	√	√		√					√			√
Radiculopathy		√		√			√	√		√		√	√	√	√	√		√
Evolutionary approach to CPG
Developed	√	√	√			√	√	√					√						√	√
Updated				√	√						√	√			√	√	√	√			√	√
Adopted									√	√				√
Target audience
Healthcare professionals	√	√	√	√	√	√	√	√	√		√	√	√	√	√	√	√	√	√	√	√	√
Patients				√				√		√					√
Patient involvement
Yes	√	√			√	√				√	√	√	√	√	√	√	√	√	√	√	√	√
No			√	√			√	√	√
Indications of a multidisciplinary expert panel
Yes	√	√	√	√	√	√			√	√	√	√	√	√	√	√		√		√	√	√
No							√	√									√		√
Experts of healthcare professional							—	—									—		—
General practitioner/Surgeon	√	√	√		√	√			√	√	√		√	√	√	√		√		√		√
Physical/occupational therapist	√	√	√	√	√	√				√	√	√	√	√	√	√		√		√	√	√
Manual therapist/Chiropractor	√	√			√	√			√	√			√					√			√
Rheumatologist	√		√						√		√		√
Pain Management specialist					√				√				√		√	√				√	√
Psychologist					√	√			√	√	√				√	√				√		√
Neurosurgeon						√			√		√
Surgical spine specialist													√	√						√
Practice nurse					√								√		√					√		√
Radiologists	√	√			√	√			√	√						√
Grading techniques for assessing the quality of evidence
GRADE	√	√	√		√			√	√					√						√		√
PEDro scale				√
AMSTAR				√
Oxford Centre for Evidence-Based Medicine Levels of Evidence											√
MINDS Handbook																					√
Systematic approach						√	√			√		√	√		√	√	√	√	√
Evidence Considered
Clinical practice guideline	√	√	√	√		√				√		√		√		√		√			√
Systematic review/Meta analysis	√	√	√	√	√	√	√		√	√	√	√	√	√	√	√	√	√	√	√	√	√
RCT	√	√	√	√	√	√	√	√	√	√	√	√	√	√	√	√	√	√	√	√	√	√
Observational study		√			√	√			√	√	√	√	√		√	√	√				√	√
Expert opinion/ Formal consensus									√	√	√	√	√	√		√		√				√
